# Supplementary material for: Differential Gene Expression Analysis of Whole Blood Transcriptome Between Young and Old Border Collie Dogs
Source: Vet Sci. 2025 Jan 23;12(2):86. doi: 10.3390/vetsci12020086 (PMC11860333; doi:10.3390/vetsci12020086)
Supplement: Supplementary file 1 [file vetsci-12-00086-s001.zip]

Archive with 1 entries (1 files):
- vetsci-3375433-supplementary.pdf
